# Supplementary material for: Trait Association for Flowering Time in Lentil from Global Multi-Environment Data Using GWAS and Machine Learning
Source: Plants (Basel). 2026 Mar 3;15(5):779. doi: 10.3390/plants15050779 (PMC12987266; doi:10.3390/plants15050779)
Supplement: Supplementary file 1 [file plants-15-00779-s001.zip]

Archive with 2 entries (2 files):
- plants-4163705-Supplementary file.pdf
- plants-4163705-Supplementary_tables.xlsx
