# Supplementary material for: Trait Association for Flowering Time in Lentil from Global Multi-Environment Data Using GWAS and Machine Learning
Source: Plants (Basel). 2026 Mar 3;15(5):779. doi: 10.3390/plants15050779 (PMC12987266; doi:10.3390/plants15050779)
Supplement: Supplementary file 1 [file plants-15-00779-s001.zip › plants-4163705-Supplementary_tables.xlsx]

## Sheet: Table S1
Supplementary Table 1. Covariate data description
Location	Year	Site-year	Replicates
Sutherland, Canada	2016	Sutherland_2016	3
Rosthern, Canada	2016	Rosthern_2016	3
Marchouch, Morocco	2016	Marchouch_2016	3
Cordoba, Spain	2016	Cordoba_2016	3
Metaponto, Italy	2016	Metaponto_2016	3
Bhopal, India	2016	Bhopal_2016	3
Bardiya, Nepal	2016	Bardiya_2016	3
Jessore, Bangladesh	2016	Jessore_2016	3
Sutherland, Canada	2017	Sutherland_2017	3
Rosthern, Canada	2017	Rosthern_2017	3
Marchouch, Morocco	2017	Marchouch_2017	3
Cordoba, Spain	2017	Cordoba_2017	3
Metaponto, Italy	2017	Metaponto_2017	3
Bhopal, India	2017	Bhopal_2017	3
Jessore, Bangladesh	2017	Jessore_2017	3
Central Ferry, USA	2018	Central_ferry_2018	3
Sutherland, Canada	2018	Sutherland_2018	3
Bardiya, Nepal	2017	Bardiya_2016	3

## Sheet: Table S2
Supplementary Table 2. Candidate genes present within genomic intervals identified by linkage disequilibrium decay
SNP	Method	Gene	Distance from SNP (in bps)	Known function
Chr5_5750212	GWAS	HOS1-like gene	74405	Cold stress response [44]
Chr2_8316543	GWAS	Callose synthase-like protein	11938	Development, defence, and stress response [83]
Chr7_894591	GWAS	Glycosyltransferase	18473	Glycosylation and abiotic stress response [84]
Chr7_524888573	GWAS	ARIA-INTERACTING DOUBLE AP2 DOMAIN PROTEIN (Arabidopsis ADAP aka WRINKLED3 W13)	13521	Seedling growth, abscisic acid responses, and stress responses [85]
Chr2_42638733	GWAS	WRKY family transcription factor	35036	Growth, development, and stress responses [86]
Chr3_ 51288306	ML	Disease resistance protein (CC-NBS-LRR class) family protein	57920	Pathogen recognition and initiating defence responses [87]
Chr2_ 578270690	ML	PPR containing plant protein	63921	Organelle biogenesis, plant development, and environmental response [45]
Chr2_ 12650724	ML	Maternal effect embryo arrest 18	98498	Embryogenesis [88]
Chr2_ 191361888	ML	Receptor like kinase (RLK)	141513	Growth, stress responses, and disease resistance [89]
Chr1_ 393788469	ML	AP2 domain class transcription factor	122454	Growth, development, and responses to environmental stresses [90]
